# Supplementary material for: The translation elongation factor eEF1A1 couples transcription to translation during heat shock response
Source: eLife. 2014 Sep 16;3:e03164. doi: 10.7554/eLife.03164 (PMC4164936; doi:10.7554/eLife.03164)
Supplement: Supplementary file 1. — (A) Primers used in this work. (B) Fish probes used in this work. DOI: http://dx.doi.org/10.7554/eLife.03164.022 [file elife03164s001.xlsx]

## Sheet: Supplementary File 1A
Name	Primer Forward (5’-3’)	Primer Reverse (5’-3’)
IN VITRO TRANSCRIPTION
HSP70-5UTR	TAATACGACTCACTATAGGGATAAAAGCCCAGGGGCAAGCG	TGCCGGTTCCCTGCTCTCTGTCGGCTCC
HSP70-3’UTR	TAATACGACTCACTATAGGGGGGCCTTTCCAAGATTGCTGTTT	TTGAATTTTAAAGTTTATTTACTTTGAA
b-actin	TAATACGACTCACTATAGGGGCGAGCACAGAGCCTCGCCT	CTGGGCCTCGTCGCCCACAT.
RT-QPCR
GAPDH	ATAACCATCTTCCAGGAGCGA	CCTTCTCCATGGTGGTGAAGAC
HSP70	CGACCTGAACAAGAGCATCA	AAGATCTGCGTCTGCTTGGT
HSP27	CTTTCATTGGCGGCAGTCTC	ACGAGCATGGCTACATCTCC
HSP90AB1	AGGCTCTTCAGGCTGGTGCAGA	GGTACCCCTGCCAATGGGCTC
HSP90B1	CCCACATCTGCTCCACGTGGTCT	TCTGAGTCCACCACACCCTTGACA
HSPA2	TCCCGCCCCTCGTCCAACT	CGCGGAGTCAACTAACGGCCA
HSPA5	TTCGTGGCGCCTTGTGACCC	GCCGACGCAGGAGTAGGTGG
ATF6B	CGGAGGACTGGGACAGCACCT	GCGATGACTCGGAGCTGAGGG
ChIP-QPCR
PROMOTER-GAPDH. Homo sapiens	CAATTCCCCATCTCAGTCGT	TAGTAGCCGGGCCCTACTTT
PROMOTER-HSP70. Homo sapiens	GGAATATTCCCGACCTGGCAG	GGTTCGCTCTGGGAAGCCTT
ORF-HSP70. Homo sapiens	GAGACGGCCGGAGGCGTGAT	CGGAGGGATGCCGCTCAGCT
3’UTR-HSP70. Homo sapiens	CGAGGCCGACAAGAAGAAGGTGC	TGGTGGGGCCTGACCCAGAC
PROMOTER-HSP27. Homo sapiens	TGAGGGCTGAACCCTCTT	TGCTCAGAAAAGTGCGG
PROMOTER-GAPDH. Mus musculus	TTACGGGTGCACGTAGCTCA	TTTCACCTGGCACTGCACAA
PROMOTER-HSP70. Mus musculus	ACGCGAAACTGCTGGAAGAT	CGCTTGTCTCTGGATGGAACC
ORF-HSP70. Mus musculus	TCCCAGTGGCTCTCCTCACCG	CGCGGTCTTTGCCCTAGCCG
3’UTR-HSP70. Mus musculus	CCAGCGGATGGGGCGGATGTT	GGAGGCCGCCGATTGGTGAA
Nuclear run-on
GAPDH +1 NRO	TTGGGCACACGGTGGGAACAGGTCCCCTGCCCCCTCCCAGCAGGGGATCC
GAPDH +241 NRO	GCCCAGAGGCCTCCCACAAAGGCACTCCTGAAACCTGTGGGCTGTGCTGC
GAPDH +2401 NRO	GTCAGCAGCTATATTTAACCTCAGACCTCAGACCAGGGTGCGGTGGAGAT
HSPA1A +1F Comp	CGCAGCAGCTCCTCAGGCTAGCCGTTATCCGGACCGCTTGCCCCTGGGCTTTTAT
HSPA1A +243F comp	CACCCCCACGCAGGAGTAGGTGGTGCCCAGGTCGATGCCGATCGCCGCGGCTTTGGCCAT
HSPA1A +2401	TTGAATTTTAAAGTTTATTTACTTTGAAGTAACCAACTT
eEF1A1
EMSA
HSPA1A-141/91	GGAAGGCTGGGGGGCAGGACGGGAGGCGAAAACCCTGGAATATTCCCGACC HSE
HSPA1A--91/141		GGTCGGGAATATTCCAGGGTTTTCGCCTCCCGTCCTGCCCCCCAGCCTTCC
HSPA1A-141/91mut	GGAAGGCTGGGGGGCAAAATAAACAATAAAAACCCTGGAATATTCCCGACC
HSPA1A--91/141mut		GGTCGGGAATATTCCAGGGTTTTTATTGTTTATTTTGCCCCCCAGCCTTCC

## Sheet: Supplementary File 1B
Mus musculus HSPA1A probes	Mus musculus HSPA1A probes
ttggttctgagtagctgtca	gcttgcccctgggcttttat
gctctgcttctcttgtcttc	ctcgaaaaaggtagtggact
tcgttggcgatgatctccac	ccttgggacaacgggagtca
gtcgaacacggtgttctgcg	cgcacaggttcgctctggga
ttgtagttcacctgcacctt	gacgccggaaactcgacgcg
ggaagaacgaccggctctcg	cgagaagagctcggtccttc
accatggacgagatctcctc	tggaaacggaacactggatc
agcgatctccttcatcttcg	tcggctccgctctgagattg
gtgatcaccgcgttggtcac	gctttggccatgccggttcc
cgctgagagtcgttgaagta	cttgccgtgttggaacaccc
cacgtttagaccggcgatca	cgatgagccgctcggtgtcc
cgtgggctcgttgatgatcc	acctggttcttggccgcatc
gtcgaagatgagcacgttgc	gtcaaacacggtgttctgcg
tcgatcgtcaggatggacac	ccgaacttgcggccaatcag
tggccttcacctcgaagatg	cttgtctccgtcgttgatca
tccacgaagtggctcaccag	tgtagctcacctgcaccttg
ctggacgacagcgtcctctt	gtgatcaccgcgttggtcac
ctgagcacagctcttcgaac	ctcgttgatgatccgcagca
atctgcgccttgtccatctt	cgttctgtccaggccgtagg
ttgaagaagtcctgcagcag	tcgatcgtcaggatggacac
ttgatgctcttgttcaggtc	tggccttcacctcgaagatg
tgcacgttctccgacttgtc	ctcacggctcgcttgttctg
cttgatgagcgccgtcatca	tagaagtcgatgccctcaaa
ctcgtacacctggatcagca	tcggagcacagctcctcgaa
ggatgccgctcagttcgaag	ctccagggtgcttcggaaca
gaaggtcacctcgatctgtg	catcaggatggccgcctgca
tgacgttcaggatgccgttg	ttggaaaggcccctaatcta
ctgagcttgcccttgagacc	gcaagttcagtacttcacca
cagcaccttcttcttgtcag	gcatgtagaaaccggaaaaa
gagatgacctcctggcactt	atggcagtataaattcatct
cctggtacagcccactgatg	acttaaaaaatggcctgagt
ctgagccagaggctcccttg
cagcagaggcctctaatcca
atatctgtctcctagccagc
ataatgacagtcctcaaggc
acttgattgcaggacaaact
gataaagcccacgtgcaata
gacacacttgcagtgttaat
aaaacaaatcacatcagcgg
ggagagtccaaacacaaaga
atgtatcaacaatgtggccc
ctctgaaggacccgacacaa
agtctccgctgtcagtaatc
taaacgcaaggagaagcagc
gtgcaaccaccatgcaagat
caacctggaaacaagtccta
aaaactgaacacatgctggt
cggtaaaaattgacccgagt
